# Supplementary material for: The effectiveness of the combined PBL and Tencent Conference online teaching mode in the clinical internship teaching of cardiac surgery
Source: PLoS One. 2024 Dec 19;19(12):e0315455. doi: 10.1371/journal.pone.0315455 (PMC11658488; doi:10.1371/journal.pone.0315455)
Supplement: S1 Raw data — (XLSX) [file pone.0315455.s001.xlsx]

## Sheet: PBL数据-1
Gender	Grade point average	Group	Q1 Interest in cardiac surgery prior to clinical internship	Q2 Knowledge level of cardiac surgery before clinical internship	Q3 Knowledge level of cardiac surgery related disease knowledge and skills before clinical internship	Q4 Concentration in class	Q5 Degree of participation in classroom learning (experience, hands-on opportunities, etc.)	Q6 The level of teacher-student interaction (questioning, communication, etc.) in classroom learning	Q7 Acceptance and understanding of classroom learning (key points, difficulties, etc.)	Q8 Evaluation of overall teaching satisfaction (teaching situation)	Q9 Evaluation of learning impression in holistic cardiac surgery	Q10 The degree of the trainee's mastery of clinical thinking in cardiac surgery	Q11 Grasp and consolidate the theoretical knowledge system of cardiac surgery after the internship	Q12 The degree of mastery and consolidation of cardiac surgery specialty practice after the internship	Q13 The mastery and application of cardiac surgical history collection	Q14 Mastery of cardiac surgical physical examination (especially cardiac specialist physical examination)	Q15 Mastery of cardiac surgical auxiliary examination	Q16 Mastery of cardiac surgical diagnosis and differential diagnosis	Q17 Knowledge of the principles of cardiac surgical treatment	Q18 Knowledge of common diseases and surgical procedures in cardiac surgery	Q19 Understanding of clinical humanistic care (communication skills, etc.) in cardiac surgery	Q20 Mastery of doctor-patient communication skills in cardiac surgery	Q21 The sense of professional honor and responsibility for the doctor after the apprenticeship	Q22 How strongly you feel about being a doctor after your apprenticeship	Q23 Your interest in surgery after your apprenticeship	Q24 Your interest in cardiac surgery after your apprenticeship	Dimension 1	Dimension 2	Dimension 3	Dimension 4	Total
male	85	online	9	8	9	8	10	10	7	9	9	10	10	10	10	10	10	10	10	10	10	10	10	10	9	9	26	35	128	38	227
female	77	online	10	10	10	10	10	10	10	10	10	10	10	10	10	10	10	10	10	10	10	10	10	10	10	10	30	40	130	40	240
female	75	online	6	8	6	7	7	8	8	8	8	9	9	9	9	8	8	8	9	8	8	8	8	6	9	8	20	30	109	31	190
female	80	online	8	8	9	9	9	9	9	9	9	9	9	9	9	9	9	9	9	9	9	9	9	9	9	9	25	36	117	36	214
female	92	online	10	10	10	10	10	10	10	10	10	10	10	10	10	10	10	10	10	10	10	10	10	10	10	10	30	40	130	40	240
female	70	online	7	4	5	7	4	7	7	7	7	5	5	5	7	7	4	6	5	3	7	6	7	7	7	7	16	25	74	28	143
female	80	online	8	7	7	9	10	10	7	10	10	8	8	8	8	7	7	7	7	7	10	10	10	10	10	10	22	36	107	40	205
female	90	online	6	7	6	9	8	7	8	8	8	5	6	5	7	7	8	8	8	4	8	6	8	8	7	7	19	32	88	30	169
female	90	online	6	2	2	10	10	10	9	10	10	10	10	10	10	10	10	10	10	10	10	10	10	10	10	10	10	39	130	40	219
female	81	online	7	3	5	5	4	6	5	6	6	4	5	4	5	6	4	5	4	5	5	4	6	6	5	5	15	20	63	22	120
female	79	online	6	4	4	5	4	4	5	5	5	5	5	5	5	6	4	4	5	4	6	5	5	5	5	5	14	18	64	20	116
female	80	control	7	8	8	8	9	9	7	9	9	9	7	7	7	8	7	8	8	8	8	9	9	9	9	9	23	33	104	36	196
female	78	control	8	5	4	3	5	4	4	6	4	3	3	3	3	7	4	4	4	4	5	5	6	6	7	8	17	16	55	27	115
female	80	control	8	7	7	8	9	9	9	10	9	9	9	9	9	9	9	8	8	8	8	8	8	8	8	8	22	35	113	32	202
female	82	control	10	9	9	10	10	10	10	10	10	10	10	10	9	9	8	9	9	7	9	7	9	9	8	8	28	40	117	34	219
female	80	control	5	7	6	8	7	7	7	8	7	7	6	5	7	4	5	6	7	7	7	6	6	6	6	7	18	29	82	25	154
female	72	control	5	5	7	9	9	9	8	9	9	7	9	6	7	6	6	6	7	6	7	7	8	8	9	7	17	35	92	32	176
female	75	control	8	8	8	8	7	7	8	8	8	7	7	7	7	6	6	6	6	6	6	6	8	9	9	8	24	30	86	34	174
female	85	control	6	2	3	8	7	8	8	9	8	7	7	7	7	8	5	5	5	2	8	7	8	8	8	8	11	31	85	32	159
female	78	control	5	3	6	9	3	3	3	3	9	7	6	7	7	7	7	8	8	8	7	8	8	8	8	8	14	18	92	32	156
female	78	control	8	6	7	7	8	8	9	9	10	8	8	7	8	10	6	6	8	8	10	7	10	10	10	8	21	32	105	38	196
female	80	control	4	7	6	8	7	8	8	8	8	8	8	8	8	8	8	8	8	8	8	8	10	10	8	8	17	31	104	36	188
female	77	control	6	4	3	5	5	6	7	9	7	4	5	5	5	5	5	5	3	2	7	5	7	5	6	6	13	23	67	24	127
female	70	control	8	6	6	7	8	8	8	10	9	9	9	8	9	8	8	9	9	8	9	9	9	9	9	9	20	31	114	36	201
female	65	control	7	6	6	5	5	5	5	6	6	5	6	5	5	7	5	5	5	5	6	5	5	5	5	5	19	20	71	20	130
female	78	control	6	7	7	7	5	6	6	7	6	6	6	6	6	6	5	5	4	4	8	8	8	8	7	7	20	24	77	30	151
female	76	control	10	10	10	10	10	10	10	10	10	9	9	9	8	9	10	10	10	10	10	10	9	10	10	10	30	40	124	39	233
female	74	control	5	5	5	5	5	5	5	5	8	6	6	6	6	8	6	6	6	6	7	7	7	7	5	5	15	20	83	24	142
female	78	control	10	7	7	7	7	7	7	10	7	7	7	7	7	10	7	6	7	7	10	8	10	10	9	8	24	28	100	37	189
female	80	control	9	9	9	9	9	9	9	9	9	8	8	9	9	9	8	9	9	9	9	9	9	9	9	8	27	36	114	35	212
female	73	control	7	6	7	7	5	6	6	6	6	7	7	9	9	8	8	9	8	5	8	9	9	9	9	9	20	24	99	36	179
male	88	online	8	8	8	8	8	8	8	8	7	8	8	8	8	8	8	8	8	8	9	8	8	8	8	9	24	32	104	33	193
male	80	online	8	6	7	7	7	10	10	10	10	10	10	10	10	10	10	9	8	8	10	10	10	10	10	10	21	34	125	40	220
male	80	online	7	7	3	8	9	9	9	9	9	9	9	7	10	10	8	8	9	8	9	8	10	10	3	2	17	35	113	25	190
male	80	online	8	8	7	7	6	6	7	7	7	7	7	7	8	8	7	7	7	7	7	7	7	7	7	7	23	26	93	28	170
male	80	online	9	8	9	8	9	9	8	9	9	9	8	9	8	7	9	8	8	7	8	8	7	8	8	8	26	34	107	31	198
male	80	online	9	8	9	8	9	8	9	7	8	9	8	8	9	8	9	7	8	9	7	8	8	8	9	8	26	34	105	33	198
male	76	online	5	5	5	3	6	5	5	8	5	5	5	5	6	7	5	5	4	3	5	5	7	7	7	5	15	19	68	26	128
male	78	online	10	6	8	7	5	4	7	7	7	6	6	7	8	4	4	5	6	6	6	5	7	4	7	5	24	23	77	23	147
male	80	online	10	10	10	10	10	10	10	10	10	10	10	10	10	10	10	10	10	10	10	10	10	10	10	10	30	40	130	40	240
male	90	online	9	9	8	9	10	10	10	10	10	10	9	9	9	10	9	9	10	9	10	9	9	9	9	9	26	39	123	36	224
male	86	online	10	10	10	10	10	10	10	10	10	10	10	10	10	10	10	10	10	10	10	10	10	10	10	10	30	40	130	40	240
male	86	online	9	9	9	9	9	9	9	9	9	9	9	9	9	9	9	9	9	9	9	9	9	9	9	9	27	36	117	36	216
male	73	online	8	4	5	7	9	8	9	9	8	9	9	8	10	10	7	7	7	6	10	10	10	10	10	9	17	33	110	39	199
male	81	online	6	2	2	8	6	6	6	8	6	6	6	6	6	6	6	6	6	6	6	5	10	8	9	6	10	26	79	33	148
male	86	online	8	10	10	10	10	10	10	10	10	10	10	10	10	10	10	10	10	10	10	10	10	10	10	10	28	40	130	40	238
male	75	online	9	8	7	7	7	8	8	9	9	8	8	8	9	8	8	8	8	8	9	9	8	8	9	8	24	30	109	33	196
male	73	online	8	4	4	8	6	9	9	8	8	8	8	9	10	10	10	8	7	4	5	8	5	7	9	8	16	32	103	29	180
male	70	online	6	6	7	7	5	5	5	8	6	7	7	7	7	5	6	6	6	6	6	6	6	6	7	7	19	22	83	26	150
male	70	online	9	5	5	8	7	7	7	5	7	7	6	5	7	5	7	7	7	8	9	9	10	10	10	10	19	29	89	40	177
male	76	control	10	10	10	10	10	10	10	10	10	10	10	10	10	10	10	10	10	10	10	10	10	9	9	9	30	40	130	37	237
male	85	control	10	6	8	8	9	8	9	10	9	9	9	9	9	9	9	9	9	9	9	9	9	9	9	9	24	34	118	36	212
male	70	control	7	4	7	7	7	7	6	8	8	9	9	9	9	9	9	9	7	4	10	10	10	10	10	8	18	27	110	38	193
male	76	control	10	10	10	10	8	9	10	10	10	10	9	10	9	10	9	9	9	9	9	10	9	9	10	10	30	37	123	38	228
male	86	control	8	8	8	8	7	8	8	8	8	8	8	8	8	7	8	8	8	8	8	8	9	7	7	8	24	31	103	31	189
male	68	control	7	3	4	8	7	7	6	7	6	6	6	6	7	7	6	5	6	5	7	7	7	6	7	6	14	28	81	26	149
male	80	control	8	5	8	8	4	8	9	8	6	5	7	4	8	8	7	6	4	5	7	8	10	10	9	6	21	29	83	35	168
male	72	control	7	7	8	10	7	7	8	9	8	8	8	8	8	7	8	7	8	7	7	7	9	9	9	10	22	32	100	37	191
male	86	control	6	4	4	6	7	7	6	8	8	5	6	6	6	6	6	6	6	6	7	6	7	6	7	6	14	26	82	26	148
male	76	control	3	3	3	3	3	3	4	5	3	3	4	4	2	6	3	3	2	2	6	4	5	3	2	3	9	13	47	13	82
male	60	control	4	4	4	7	6	8	6	9	8	8	8	8	10	10	7	8	7	6	10	10	10	10	5	5	12	27	109	30	178
male	80	control	8	3	3	3	3	3	3	6	6	6	6	6	7	7	6	7	7	6	7	8	10	9	8	8	14	12	85	35	146
male	80	control	8	5	5	8	7	7	7	9	8	8	8	8	8	8	8	8	8	8	8	8	8	8	8	8	18	29	105	32	184
male	75	control	8	8	5	7	8	8	8	8	7	7	7	7	6	9	7	7	6	8	8	7	10	7	7	8	21	31	94	32	178
male	70	control	6	5	6	7	7	6	6	7	7	7	6	6	6	6	6	6	8	7	5	8	8	8	8	8	17	26	85	32	160
male	87	control	7	7	9	7	7	6	8	7	7	6	6	6	7	6	7	7	7	6	6	7	7	5	7	7	23	28	85	26	162
male	83	control	8	6	7	6	6	7	7	9	9	8	8	7	9	9	8	7	7	6	9	8	8	7	8	7	21	26	104	30	181
male	79	control	7	6	7	7	6	7	7	7	6	7	7	7	8	7	7	7	7	8	7	7	7	7	8	8	20	27	92	30	169
